# Supplementary material for: The Clinical Utility of Precision-Guided Dosing for Adalimumab Therapy Optimization in Inflammatory Bowel Disease: A Clinical Experience Program
Source: Pharmaceutics. 2025 Mar 27;17(4):428. doi: 10.3390/pharmaceutics17040428 (PMC12030419; doi:10.3390/pharmaceutics17040428)
Supplement: Supplementary file 1 [file pharmaceutics-17-00428-s001.zip]

Archive with 1 entries (1 files):
- pharmaceutics-3522890-supplementary.pdf
